# Supplementary material for: Uncovering the impact of infection routes on within-host MPXV dynamics: Insights from a mathematical modeling study
Source: PLoS Comput Biol. 2025 May 19;21(5):e1013073. doi: 10.1371/journal.pcbi.1013073 (PMC12088049; doi:10.1371/journal.pcbi.1013073)
Supplement: S1 Table — (XLSX) [file pcbi.1013073.s012.xlsx]

## Sheet: Sheet1
10^6 ID	AIC for adaptive model	AIC for full model
T444F	82.9049	77.7282
T445F	78.9824	78.0283
T464M	51.1653	48.8299
10^6 IR	AIC for adaptive model	AIC for full model
T447F	54.638	48.1132
T448F	63.6028	63.1264
T465M	57.7043	54.6651
10^6 IV	AIC for adaptive model	AIC for full model
T409F	66.8214	63.9372
T411F	72.8952	74.7357
T433F	68.2231	63.844
T456M	84.9494	84.7652
10^5 IV	AIC for adaptive model	AIC for full model
T437F	61.3625	50.5505
T438F	69.7444	63.3037
T439F	57.8353	51.8384
T461M	61.3656	61.9234
10^4 IV	AIC for adaptive model	AIC for full model
T441F	44.5791	39.6194
T442F	47.6864	39.0229
T443F	65.5566	58.3699
T462M	61.4087	56.3622
